# Supplementary material for: Development of a robust protocol for the characterization of the pulmonary microbiota
Source: Commun Biol. 2021 Feb 5;4:164. doi: 10.1038/s42003-021-01690-5 (PMC7864980; doi:10.1038/s42003-021-01690-5)
Supplement: Supplementary file 4 — Supplementary Data 1 [file 42003_2021_1690_MOESM4_ESM.xlsx]

## Sheet: Sheet1
Supplementary data 1
Sequencing data identification of samples and experimental replicates available in the Bioproject PRJNA632856
Sample name	Patient or Experimental Replicate	Sample type	Extraction method	NCBI identifiers	Identification number*
Control_mock_replicate1_Blood	Experimental replicate 1	Control sample	Blood	SAMN15681313	5
Control_mock_replicate2_Blood	Experimental replicate 2	Control sample	Blood	SAMN15681314	5
Control_mock_replicate3_Blood	Experimental replicate 3	Control sample	Blood	SAMN15681315	5
Control_mock_replicate1_Microbial	Experimental replicate 1	Control sample	Microbial	SAMN15681316	5
Control_mock_replicate2_Microbial	Experimental replicate 2	Control sample	Microbial	SAMN15681317	5
Control_mock_replicate3_Microbial	Experimental replicate 3	Control sample	Microbial	SAMN15681318	5
Control_mock_replicate1_Powersoil	Experimental replicate 1	Control sample	Powersoil	SAMN15681319	5
Control_mock_replicate2_Powersoil	Experimental replicate 2	Control sample	Powersoil	SAMN15681320	5
Control_mock_replicate3_Powersoil	Experimental replicate 3	Control sample	Powersoil	SAMN15681321	5
Tissue_alone_replicate1_Blood	Experimental replicate 1	Tissue control	Blood	SAMN15716767	3
Tissue_alone_replicate2_Blood	Experimental replicate 2	Tissue control	Blood	SAMN15716768	3
Tissue_alone_replicate3_Blood	Experimental replicate 3	Tissue control	Blood	SAMN15716769	3
Tissue_alone_replicate1_Microbial	Experimental replicate 1	Tissue control	Microbial	SAMN15716770	3
Tissue_alone_replicate2_Microbial	Experimental replicate 2	Tissue control	Microbial	SAMN15716771	3
Tissue_alone_replicate3_Microbial	Experimental replicate 3	Tissue control	Microbial	SAMN15716772	3
Tissue_alone_replicate1_Powersoil	Experimental replicate 1	Tissue control	Powersoil	SAMN15716773	3
Tissue_alone_replicate2_Powersoil	Experimental replicate 2	Tissue control	Powersoil	SAMN15716774	3
Tissue_alone_replicate3_Powersoil	Experimental replicate 3	Tissue control	Powersoil	SAMN15716775	3
Genomic_mock_community_replicate1	Experimental replicate 1	Genomic mock community	N\A	SAMN14923556	6
Genomic_mock_community_replicate2	Experimental replicate 2	Genomic mock community	N\A	SAMN14923557	6
Genomic_mock_community_replicate3	Experimental replicate 3	Genomic mock community	N\A	SAMN14923558	6
Spiked_tissue_replicate1_Blood	Experimental replicate 1	Spiked_tissue sample	Blood	SAMN14923577	2
Spiked_tissue_replicate2_Blood	Experimental replicate 2	Spiked_tissue sample	Blood	SAMN14923578	2
Spiked_tissue_replicate3_Blood	Experimental replicate 3	Spiked_tissue sample	Blood	SAMN14923579	2
Spiked_extract_replicate1_Blood	Experimental replicate 1	Spiked_tissue sample	Blood	SAMN14923568	4
Spiked_extract_replicate2_Blood	Experimental replicate 2	Spiked_tissue sample	Blood	SAMN14923569	4
Spiked_extract_replicate3_Blood	Experimental replicate 3	Spiked_tissue sample	Blood	SAMN14923570	4
Spiked_tissue_replicate1_microbial	Experimental replicate 1	Spiked_tissue sample	Microbial	SAMN14923580	2
Spiked_tissue_replicate2_microbial	Experimental replicate 2	Spiked_tissue sample	Microbial	SAMN14923581	2
Spiked_tissue_replicate3_microbial	Experimental replicate 3	Spiked_tissue sample	Microbial	SAMN14923582	2
Spiked_extract_replicate1_Microbial	Experimental replicate 1	Spiked_tissue sample	Microbial	SAMN14923571	4
Spiked_extract_replicate2_Microbial	Experimental replicate 2	Spiked_tissue sample	Microbial	SAMN14923572	4
Spiked_extract_replicate3_Microbial	Experimental replicate 3	Spiked_tissue sample	Microbial	SAMN14923573	4
Spiked_tissue_replicate1_Powersoil	Experimental replicate 1	Spiked_tissue sample	Powersoil	SAMN14923583	2
Spiked_tissue_replicate2_Powersoil	Experimental replicate 2	Spiked_tissue sample	Powersoil	SAMN14923584	2
Spiked_tissue_replicate3_Powersoil	Experimental replicate 3	Spiked_tissue sample	Powersoil	SAMN14923585	2
Spiked_extract_replicate1_Powersoil	Experimental replicate 1	Spiked_tissue sample	Powersoil	SAMN14923574	4
Spiked_extract_replicate2_Powersoil	Experimental replicate 2	Spiked_tissue sample	Powersoil	SAMN14923575	4
Spiked_extract_replicate3_Powersoil	Experimental replicate 3	Spiked_tissue sample	Powersoil	SAMN14923576	4
Whole_cell_mock_community_replicate1_Blood	Experimental replicate 1	Whole-cell mock community	Blood	SAMN14923559	1
Whole_cell_mock_community_replicate2_Blood	Experimental replicate 2	Whole-cell mock community	Blood	SAMN14923560	1
Whole_cell_mock_community_replicate3_Blood	Experimental replicate 3	Whole-cell mock community	Blood	SAMN14923561	1
Whole_cell_mock_community_replicate1_Microbial	Experimental replicate 1	Whole-cell mock community	Microbial	SAMN14923562	1
Whole_cell_mock_community_replicate2_Microbial	Experimental replicate 2	Whole-cell mock community	Microbial	SAMN14923563	1
Whole_cell_mock_community_replicate3_Microbial	Experimental replicate 3	Whole-cell mock community	Microbial	SAMN14923564	1
Whole_cell_mock_community_replicate1_Powersoil	Experimental replicate 1	Whole-cell mock community	Powersoil	SAMN14923565	1
Whole_cell_mock_community_replicate2_Powersoil	Experimental replicate 2	Whole-cell mock community	Powersoil	SAMN14923566	1
Whole_cell_mock_community_replicate3_Powersoil	Experimental replicate 3	Whole-cell mock community	Powersoil	SAMN14923567	1
Patient1_Control_Blood	1	Control sample	Blood	SAMN14923513
Patient1_Healthy_Blood	1	Healthy tissue sample	Blood	SAMN14923512
Patient1_Tumor_Blood	1	Tumor tissue sample	Blood	SAMN14923511
Patient1_Control_Microbial	1	Control sample	Microbial	SAMN14923528
Patient1_Healthy_Microbial	1	Healthy tissue sample	Microbial	SAMN14923527
Patient1_Tumor_Microbial	1	Tumor tissue sample	Microbial	SAMN14923526
Patient1_Control_Powersoil	1	Control sample	Powersoil	SAMN14923543
Patient1_Healthy_Powersoil	1	Healthy tissue sample	Powersoil	SAMN14923542
Patient1_Tumor_Powersoil	1	Tumor tissue sample	Powersoil	SAMN14923541
Patient2_Control_Blood	2	Control sample	Blood	SAMN14923516
Patient2_Healthy_Blood	2	Healthy tissue sample	Blood	SAMN14923515
Patient2_Tumor_Blood	2	Tumor tissue sample	Blood	SAMN14923514
Patient2_Control_Microbial	2	Control sample	Microbial	SAMN14923531
Patient2_Healthy_Microbial	2	Healthy tissue sample	Microbial	SAMN14923530
Patient2_Tumor_Microbial	2	Tumor tissue sample	Microbial	SAMN14923529
Patient2_Control_Powersoil	2	Control sample	Powersoil	SAMN14923546
Patient2_Healthy_Powersoil	2	Healthy tissue sample	Powersoil	SAMN14923545
Patient2_Tumor_Powersoil	2	Tumor tissue sample	Powersoil	SAMN14923544
Patient3_Control_Blood	3	Control sample	Blood	SAMN14923519
Patient3_Healthy_Blood	3	Healthy tissue sample	Blood	SAMN14923518
Patient3_Tumor_Blood	3	Tumor tissue sample	Blood	SAMN14923517
Patient3_Control_Microbial	3	Control sample	Microbial	SAMN14923534
Patient3_Healthy_Microbial	3	Healthy tissue sample	Microbial	SAMN14923533
Patient3_Tumor_Microbial	3	Tumor tissue sample	Microbial	SAMN14923532
Patient3_Control_Powersoil	3	Control sample	Powersoil	SAMN14923549
Patient3_Healthy_Powersoil	3	Healthy tissue sample	Powersoil	SAMN14923548
Patient3_Tumor_Powersoil	3	Tumor tissue sample	Powersoil	SAMN14923547
Patient4_Control_Blood	4	Control sample	Blood	SAMN14923522
Patient4_Healthy_Blood	4	Healthy tissue sample	Blood	SAMN14923521
Patient4_Tumor_Blood	4	Tumor tissue sample	Blood	SAMN14923520
Patient4_Control_Microbial	4	Control sample	Microbial	SAMN14923537
Patient4_Healthy_Microbial	4	Healthy tissue sample	Microbial	SAMN14923536
Patient4_Tumor_Microbial	4	Tumor tissue sample	Microbial	SAMN14923535
Patient4_Control_Powersoil	4	Control sample	Powersoil	SAMN14923552
Patient4_Healthy_Powersoil	4	Healthy tissue sample	Powersoil	SAMN14923551
Patient4_Tumor_Powersoil	4	Tumor tissue sample	Powersoil	SAMN14923550
Patient5_Control_Blood	5	Control sample	Blood	SAMN14923525
Patient5_Healthy_Blood	5	Healthy tissue sample	Blood	SAMN14923524
Patient5_Tumor_Blood	5	Tumor tissue sample	Blood	SAMN14923523
Patient5_Control_Microbial	5	Control sample	Microbial	SAMN14923540
Patient5_Healthy_Microbial	5	Healthy tissue sample	Microbial	SAMN14923539
Patient5_Tumor_Microbial	5	Tumor tissue sample	Microbial	SAMN14923538
Patient5_Control_Powersoil	5	Control sample	Powersoil	SAMN14923555
Patient5_Healthy_Powersoil	5	Healthy tissue sample	Powersoil	SAMN14923554
Patient5_Tumor_Powersoil	5	Tumor tissue sample	Powersoil	SAMN14923553
*The identification numbers refer to the type of samples in the Supplementary Figure 1
